# Supplementary material for: Multi-modality approach to detect device-related thrombus after left atrial appendage occlusion: a case report
Source: Eur Heart J Case Rep. 2025 Aug 5;9(8):ytaf363. doi: 10.1093/ehjcr/ytaf363 (PMC12342915; doi:10.1093/ehjcr/ytaf363)
Supplement: ytaf363_Supplementary_Data [file ytaf363_supplementary_data.zip]

Archive with 6 entries (6 files):
- Supplementary Video 1.avi
- Supplementary Video 2.mp4
- Supplementary Video 3.avi
- Supplementary Video 4.avi
- Supplementary Video 5.avi
- Supplementary Video 6.avi
